# Supplementary material for: Effect of Dietary Difructose Anhydride III Supplementation on the Metabolic Profile of Japanese Black Breeding Herds with Low-Level Chronic Exposure to Zearalenone in the Dietary Feed
Source: Toxins (Basel). 2025 Aug 14;17(8):409. doi: 10.3390/toxins17080409 (PMC12390375; doi:10.3390/toxins17080409)
Supplement: Supplementary file 1 [file toxins-17-00409-s001.zip]

Archive with 1 entries (1 files):
- toxins-3745173-supplementary.pdf
